# Supplementary material for: Risk Assessment of the Worldwide Expansion and Outbreak of Massicus raddei (Blessig) (Coleoptera: Cerambycidae) Based on Host Plant and Climatic Factors
Source: Insects. 2022 Aug 15;13(8):730. doi: 10.3390/insects13080730 (PMC9409856; doi:10.3390/insects13080730)
Supplement: Supplementary file 1 [file insects-13-00730-s001.zip]

Archive with 1 entries (1 files):
- insects-1834134-supplementary.pdf
